# Supplementary material for: Genome wide in silico analysis of Plasmodium falciparum phosphatome
Source: BMC Genomics. 2014 Nov 25;15:1024. doi: 10.1186/1471-2164-15-1024 (PMC4256932; doi:10.1186/1471-2164-15-1024)
Supplement: Supplementary file 1 — Additional file 1:Summary of P. falciparum phosphatases with their new and previous PlasmoDB ID, Length, maximum PDB similarity (ID and %), stage related protein mass spectroscopic evidences (PlasmoDB version 9.2), mitochondrial targeted (MitoProt) and apicoplast targeted, previously reported (Wilkes et al., BMC Genomics,[22]) and presence/absence of human ortholog.(XLSX 27 KB) [file 12864_2014_6717_MOESM1_ESM.xlsx]

## Sheet: Sheet1
[Gene ID]	[Previous ID]	[Product Description]	Length	PDB ID	Max. identity	Schizont	Ring	Trophozoite	Sporozoite	Merozoite	Gametocyte+	Superfamily	Mitochondria(MP)	Apicoplast	Reported in BMC	Plasmodium Specific
PF3D7_0107200	PFA0355w	carbon catabolite repressor protein 4, putative	337	48BC D	28.71							EEP
PF3D7_0107800	PFA0390w	DNA repair exonuclease Mre11, putative	1233	4FBK A	42.11	yes	no	no				MPP,Mre11			yes
PF3D7_0208400	PFB0380c	conserved Plasmodium protein, unknown function	2010	2HPA A	35.71	yes	no	no	yes		yes	HP				yes
PF3D7_0303200	PFC0150w	HAD superfamily protein, putative	1162	3G6L A	33.87	yes	yes	yes		yes	yes	HAD, LNS2, Lipin_N
PF3D7_0305600	PFC0250c	AP endonuclease (DNA-[apurinic or apyrimidinic site] lyase), putative	617	1BIX A	35.64	yes	yes	yes			yes	EEP	yes(98%)	yes
PF3D7_0309000	PFC0380w	dual specificity phosphatase (YVH1)	575	2G6Z A, 2WGP A	33.68, 35.82	yes	no	yes			yes	PTPc			yes
PF3D7_0310300	PFC0430w	phosphoglycerate mutase, putative	1165	1EPA A	29.33	yes	yes	yes			yes	HP
PF3D7_0314400	PFC0595c	serine/threonine protein phosphatase, putative	308	2IE4 C,3C5W C	55.48	yes	no	yes			yes	MPP			yes
PF3D7_0319200	PFC0850c	endonuclease/exonuclease/phosphatase family protein, putative	906	3NGQ A	25.48	yes	no	no			yes	EEP		yes
PF3D7_0322100	PFC0980c	RNA triphosphatase (Prt1)	591	3KYH A, 1D8H A	29.37, 30.15	yes	no	yes			yes	CYTH_like_Pase
PF3D7_0410300	PFD0505c	protein phosphatase, putative	906	4DA1 A	32.65	yes	no	no	yes		yes	PP2Cc			yes
PF3D7_0413500	PFD0660w	phosphoglucomutase-2 (PGM2)	295	3EOZ A	98.48	yes	yes	no		yes	yes	HP	yes(88%)
PF3D7_0515900	PFE0795c	protein phosphatase, putative	328	2HHL A	36.08							HAD_like	yes(98%)		yes
PF3D7_0520100	PFE1010w	protein phosphatase, putative	706	3FXJ A	25	yes	no	no	yes	yes		PP2Cc			yes	yes
PF3D7_0610500	PFF0515c	conserved protein, unknown function	123	1DOI A	30.88						yes	PTH2_family
PF3D7_0625000.1	PFF1210w	phosphatidic acid phosphatase (PAP)	439	3P1W A	30.3	yes	no	no			yes	PAP2_like
PF3D7_0625000.2		phosphatidic acid phosphatase	461	AIAQ A, 3P1W A	21.49, 30.3	yes	no	no			yes	PAP2_like
PF3D7_0705500	PF07_0024	inositol-phosphate phosphatase, putative	2814	1I9Y A	38.34	yes	no	yes				EEP, Syja_N
PF3D7_0715000	PF07_0059	4-nitrophenylphosphatase (PNPase)	322	2CFS A	29.75	yes	no	no	yes		yes	HAD_like
PF3D7_0726900	PF07_0110	protein phosphatase, putative	519	3QLE A	37.09				yes		yes	HAD_like	yes(95.6)		yes
PF3D7_0802500	MAL8P1.151	inositol phosphatase, putative	1419	3LWT X	29.26				yes			Syja_N
PF3D7_0802800	PF08_0129	serine/threonine protein phosphatase, putative	604	1AUI A	54.03	yes	yes	no	yes		yes	MPP			yes
PF3D7_0805600	MAL8P1.202	apicoplast phosphatidic acid phosphatase, putative	308									PAP2_like
PF3D7_0810300	MAL8P1.109	protein phosphatase, putative	550	2I0O A	35.95	yes	yes	no	yes	yes	yes	PP2Cc			yes
PF3D7_0810500	MAL8P1.108	protein phosphatase, putative	303	2IQ1 A	27.17	yes	no	no		yes	yes	PP2Cc			yes
PF3D7_0817400	MAL8P1.74	conserved Plasmodium protein, unknown function	739	3ZVM	22.97							HAD_like				yes
PF3D7_0912400	PFI0605c	conserved Plasmodium protein, unknown function	446	2G3I A, 2D03	32.31,37.21	yes	yes	yes	yes	yes	yes	MPP
PF3D7_0918000	PFI0880c	glideosome-associated protein 50,secreted acid phosphatase (GAP50)	396	3TGH A	100	yes	yes	yes	yes	yes	yes	MPP		yes
PF3D7_0925400	PFI1245c	protein phosphatase-beta	466	2IE4 C,2IE3 C	54.25	yes	no	no				MPP			yes
PF3D7_0927700	PFI1360c	serine/threonine protein phosphatase, putative	312	2NYL C, 3P71 C	57.54	yes	no	no				MPP			yes
PF3D7_1009600	PF10_0093	protein phosphatase, putative	488	3KDJ B, 3NMN B, 3JRQ A	23.65						yes	PP2Cc			yes
PF3D7_1012700	PF10_0124	protein phosphatase, putative	1438	3EF1 A	41.9, 28.33	yes	no	no	yes	yes	yes	HAD			yes
PF3D7_1018200	PF10_0177a	serine/threonine protein phosphatase, putative	2166	3E7A A, 3V4Y A, 3N5U	29.01	yes	no	no			yes	MPP
PF3D7_1111600	PF11_0122	endonuclease/exonuclease/phosphatase family protein, putative	744	1I9Y A, 3NR8 B	23.57, 25.24	yes	no	no			yes	EPP
PF3D7_1113100	PF11_0139	protein tyrosine phosphatase (PRL)	218	1X24 A, 3RZ2 A	43.12, 44.3	yes	no	yes		yes	yes	PTPc			yes
PF3D7_1118400	PF11_0190	haloacid dehalogenase-like hydrolase, putative	306	3VAY A, 2HOQ A	25, 33.87	yes	yes	no		yes	yes	HAD
PF3D7_1120100	PF11_0208	phosphoglycerate mutase, putative (PGM1)	250	1XQ9 A, 3KKK A	100, 99.6	yes	yes	yes	yes	yes	yes	HP
PF3D7_1127000	PF11_0281	protein phosphatase, putative	287	3F81 A, 1VHR A	41.67	yes	yes	yes		yes	yes	PTPc			yes	yes
PF3D7_1135100	PF11_0362	protein phosphatase, putative	689	2PNQ A	21.97	yes	yes	no	yes	yes	yes	PP2Cc			yes
PF3D7_1138500	PF11_0396	protein phosphatase 2c	924	2I0O A	54.07	yes	yes	yes	yes	yes	yes	PP2Cc			yes
PF3D7_1206000	PFL0300c	protein phosphatase, putative	304	2Z72 A, 1V73 A, 2ZBM A	24.08	yes	yes	yes	yes	yes	yes	MPP			yes	yes
PF3D7_1206400	PFL0320w	rhodanese like protein, putative	346	1ORB A	24.63						yes	RHOD			yes
PF3D7_1208900	PFL0445w	conserved Plasmodium protein, unknown function	1442	1EZG A, 2O6X A, 1MC4 A	29.3,31.2,30.8	yes	yes	yes		yes	yes	PP2Cc
PF3D7_1226100	PFL1260w	hydrolase/phosphatase, putative	316	2B30 A, 1NRW A	24.04, 26.45				yes		yes	HAD_like
PF3D7_1238600	PFL1870c	sphingomyelin phosphodiesterase, putative	393	1ZWX A	26.16	yes	yes	yes			yes	EEP
PF3D7_1249300	PFL2365w	protein phosphatase, putative	1027	4DA1 A	27.44	yes	no	yes			yes	PP2Cc			yes
PF3D7_1305500	PF13_0027	protein phosphatase, putative	771	3OP3 A, 2VSW A	26.55, 26.87							RHOD			yes
PF3D7_1309200	MAL13P1.44	protein phosphatase 2c-like protein, putative	827	3NMN B, 3KDJ B, 3JRQ A	27.6	yes	no	no	yes			PP2Cc			yes
PF3D7_1322000	MAL13P1.121	adenosine-diphosphatase, putative	565	3AAP A	27.86	yes	yes	no	yes	yes	yes	NBD
PF3D7_1331600	MAL13P1.168	protein tyrosine phosphatase, putative	228	1MD8 A, 1MD7 A, 2QY0 B,1GPZA	34.62				yes	yes	yes	PTPLA			yes
PF3D7_1340600	PF13_0222	RNA lariat debranching enzyme, putative (DBR1)	575	1B7B A	42.5	yes	no	yes		yes	yes	MPP			yes
PF3D7_1354200	PF13_0285	inositol-polyphosphate 5-phosphatase, putative	803	3LWT X	32.21	yes	no	no		yes	yes	Syja_N
PF3D7_1355500	MAL13P1.274	serine/threonine protein phosphatase (PP5)	658	1WAO 1	43.64	yes	no	no		yes	yes	MPP, TPR, PPP5			yes
PF3D7_1355700	MAL13P1.275	protein phosphatase, putative	1288	3EF0 A, 3EF1 A	27.22,42.2	yes	no	yes			yes	HAD			yes
PF3D7_1363200	PF13_0334	bifunctional polynucleotide phosphatase/kinase (PNKP)	462	3ZVL A, 3ZVM A	25.12	yes	no	no			yes	HAD, P_Loop	yes(95.5)
PF3D7_1363500	PF13_0336	DNase I-like protein, putative	836	4B8C D	22.02	yes	no	no	yes		yes	EEP
PF3D7_1403900	PF14_0036	phosphatase, putative	298	2QFP A, 4DSY A	22.04	yes	yes	yes		yes	yes	MPP			yes
PF3D7_1406700	PF14_0064	phosphatase, putative	194	2A22	49.22	yes	yes	yes		yes	yes	MPP			yes
PF3D7_1414400	PF14_0142	serine/threonine protein phosphatase (PP1)	304	1JK7 A,2O8A A	85.57	yes	no	yes	yes	yes	yes	MPP			yes
PF3D7_1423300	PF14_0224	serine/threonine protein phosphatase (PP7)	959	3H60 A, 1S95 A, 1WAO 1	38.67	yes	yes	no		yes	yes	MPP, Efh			yes
PF3D7_1430300	PF14_0282	acid phosphatase, putative	2657	3T54 A, 3T7A A	46.93	yes	no	yes		yes	yes	HP, ATP_Group_4
PF3D7_1430600	PF14_0285	exodeoxyribonuclease III, putative	876	3G91 A	35							EEP				yes
PF3D7_1431800	PF14_0297	apyrase, putative	874	3ZX0 A	29.55							NBD		yes
PF3D7_1455000	PF14_0523	protein phosphatase, putative	410	2ISN A	29.79						yes	PP2Cc			yes
PF3D7_1455100	PF14_0524	protein phosphatase, putative	171	3LI8 A	35.66							PTPc		yes	yes
PF3D7_1464600	PF14_0614	phosphatase, putative	1442	3TGH A	27.14	yes	yes	yes	yes	yes	yes	MPP			yes
PF3D7_1466100	PF14_0630	protein serine/threonine phosphatase	889	4G9J A, 1FJM A, 3EGG A	41.69	yes	no	yes	yes	yes		MPP, Kelch_3			yes
PF3D7_1469200	PF14_0660	protein phosphatase, putative	358	2Z72 A,	27.88	yes	no	no	yes	yes	yes	MPP		yes	yes
						52	21	25	24	29	52		5	6	33	6
Note:
blue = human ortholog absent
yellow = stage specific
	green = expressed in all stages
	pink = homology model can be generated
purple = plasmodium specific
