# Supplementary material for: Genome wide in silico analysis of Plasmodium falciparum phosphatome
Source: BMC Genomics. 2014 Nov 25;15:1024. doi: 10.1186/1471-2164-15-1024 (PMC4256932; doi:10.1186/1471-2164-15-1024)
Supplement: Supplementary file 8 — Additional file 8:PlasmoMAP prediction of protein interacting partners for P. falciparum phosphatases.(XLSX 14 KB) [file 12864_2014_6717_MOESM8_ESM.xlsx]

## Sheet: Sheet1
plasmoDB ID	Inteacting partner with score value	Updated name
PF3D7_0314400	85.97 PF3D7_1434300 hypothetical protein, conserved	Hsp70/Hsp90 organizing protein (HOP)
Serine/Threonine protein phosphatase, putative	33.02 PF3D7_1241900 hypothetical protein
	32.20 PF3D7_0707700 hypothetical protein
	26.94 PF3D7_1003800 U5 small nuclear ribonuclear protein, putative
	26.94 PF3D7_1336900 tryptophan--tRNA ligase, putative
	26.94 PF3D7_1027400 DNA-directed RNA polymerase II, putative
	19.16 PF3D7_1127300 methyltransferase, putative
	19.16 PF3D7_1362200 ATP-dependent DNA helicase, putative
	19.16 PF3D7_1315700 hypothetical protein, conserved
	19.16 PF3D7_1428300 proliferation-associated protein 2g4, putative
	19.16 PF3D7_1329000 DNA-directed RNA polymerase 3 largest subunit
	19.16 PF3D7_0704200 hypothetical protein	tRNA m5C-methyltransferase, putative
	19.16 PF3D7_1106000 RuvB DNA helicase, putative
	19.16 PF3D7_1408900 hypothetical protein	tRNA-dihydrouridine synthase, putative
	19.16 PF3D7_1420400 glycine -- tRNA ligase, putative
	18.38 PF3D7_1308900 hypothetical protein	mRNA-decapping enzyme 2, putative (DCP2)
	18.38 PF3D7_1402100 hypothetical protein, conserved
	18.38 PF3D7_1244200 hypothetical protein	transcription factor Tfb2, putative
	18.38 PF3D7_0110900 hypothetical protein, conserved	adenylate kinase, putative
	18.38 PF3D7_1125500 small nuclear ribonucleoprotein D1, putative
	18.38 PF3D7_0807100 hypothetical protein	RNA helicase, putative
	18.38 PF3D7_1337300 hypothetical protein	exoribonuclease, putative
	18.38 PF3D7_1014400 cdk7, putative	MO15-related protein kinase (MRK)
	18.38 PF3D7_1206600 DNA-directed RNA polymerase III subunit, putative
	18.38 PF3D7_0422700 eukaryotic initiation factor
	18.38 PF3D7_1314900 hypothetical protein	TFIIH basal transcription factor subunit
	18.38 PF3D7_0925200 hypothetical protein	rRNA processing and telomere maintaining methyltransferase, putative
	18.38 PF3D7_0524900 hypothetical protein, conserved	tRNA-YW synthesizing protein, putative
	18.38 PF3D7_1340600 RNA lariat debranching enzyme, putative
	18.38 PF3D7_1331700 glutaminyl-tRNA synthetase, putative
	18.38 PF3D7_0307200 60S ribosomal protein L7, putative
	18.38 PF3D7_1129400 hypothetical protein	RNA methyltransferase, putative
	18.38 PF3D7_0719300 hypothetical protein	actin-like protein, putative
	18.38 PF3D7_0302100 serine/threonine protein kinase, putative
	18.38 PF3D7_1365400 UBA/THIF-type NAD/FAD binding protein, putative
	18.38 PF3D7_1427800 exosome complex exonuclease rrp41, putative
	18.38 PF3D7_1307000 hypothetical protein, conserved	PNAS-3 related protein, putative
	18.38 PF3D7_1367100 u1 small nuclear ribonucleoprotein, putative
	18.38 PF3D7_1147500 farnesyltransferase beta subunit, putative
	18.38 PF3D7_0720000 3'-5' exoribonuclease Csl4 homolog, putative
	18.38 PF3D7_1030600 hypothetical protein, conserved	glycoprotease, putative
	18.38 PF3D7_1407500 hypothetical protein, conserved	tRNA m2G10 methyltransferase subunit, putative
	18.38 PF3D7_1358500 zinc finger protein
	18.38 PF3D7_1422800 actin, putative
PF3D7_0802800	33.02 PF3D7_1241900 hypothetical protein
Serine/Threonine protein phosphatase, putative	26.02 PF3D7_0707700 hypothetical protein
	19.16 PF3D7_0612600 hypothetical protein, conserved	PP-loop family protein, putative
	18.38 PF3D7_1145200 hypothetical protein	serine/threonine protein kinase, putative
	18.38 PF3D7_0934800 cAMP-dependent protein kinase catalytic subunit
	18.38 PF3D7_1436600 cGMP-dependent protein kinase 1, beta isozyme, putative
	18.38 PF3D7_0717500 calmodulin-domain protein kinase, putative
	18.38 PF3D7_1472600 protein disulfide isomerase, putative
	18.38 PF3D7_0217500 protein kinase, putative
	18.38 PF3D7_0810300 hypothetical protein, conserved	protein phosphatase, putative
	18.38 PF3D7_1443000 Ser/Thr protein kinase, putative
	18.38 PF3D7_1414600 mRNA capping enzyme, putative	RNA guanylyltransferase (Pgt1)
	18.38 PF3D7_0508500 guanidine nucleotide exchange factor, putative
	18.38 PF3D7_0723300 hypothetical protein
	18.38 PF3D7_0321400 protein kinase, putative
	18.38 PF3D7_0609800 hypothetical protein, conserved	zinc finger protein, putative
	18.38 PF3D7_1110700 actin, putative
PF3D7_1355500	19.16 PF3D7_1229500 t-complex protein 1, gamma subunit, putative
Serine/Threonine protein phosphatase (PP5)	19.16 PF3D7_0722400 conserved GTP-binding protein, putative
	18.38 PF3D7_1249900 dimethyladenosine transferase, putative
	18.38 PF3D7_1325000 u6 snRNA-associated sm-like protein, putative
	18.38 PF3D7_1453700 hypothetical protein	co-chaperone p23 (P23)
	18.38 PF3D7_0810600 RNA helicase, putative
	18.38 PF3D7_1350100 lysine--tRNA ligase
	18.38 PF3D7_0716800 eukaryotic translation initiation factor 3 37.28 kDa subunit, putative
	18.38 PF3D7_1108400 casein kinase II, alpha subunit, putative
	18.38 PF3D7_1011700 DNA repair protein RAD23, putative
	18.38 PF3D7_0703500 erythrocyte membrane-associated antigen
	18.38 PF3D7_0708800 Cg4	heat shock protein 70 (HSP70-z)
	18.38 PF3D7_1037300 ADP/ATP transporter on adenylate translocase
	18.38 PF3D7_1216900 DNA-binding chaperone, putative
	18.38 PF3D7_1204600 hypothetical protein	cytidine/deoxycytidylate deaminase, putative
PF3D7_1423300	34.41 PF3D7_1434300 hypothetical protein, conserved
Serine/Threonine protein phosphatase (PP7)	33.02 PF3D7_0707700 hypothetical protein
	33.02 PF3D7_1241900 hypothetical protein
PF3D7_1414400	33.02 PF3D7_1241900 hypothetical protein
Serine/Threonine protein phosphatase (PP1)	28.50 PF3D7_0707700 hypothetical protein
	28.46 PF3D7_1434300 hypothetical protein, conserved
	19.16 PF3D7_1211700 DNA replication licensing factor mcm5, putative
	19.16 PF3D7_0705400 DNA replication licensing factor mcm7 homologue, putative
	19.16 PF3D7_0509100 chromosome condensation protein, putative
	19.16 PF3D7_0527000 minichromosome maintenance protein 3, putative
	19.16 PF3D7_1355100 replication licensing factor, putative	minchromosome maintenance (MCM) complex subunit (MCM6)
	19.16 PF3D7_1116600 oligosacharyl transferase STT3 subunit, putative
	19.16 PF3D7_0316300 inorganic pyrophosphatase, putative
	18.38 PF3D7_0107000 centrin, putative
	18.38 PF3D7_0615500 cdc2-like protein kinase, putative
	18.38 PF3D7_1113300 UDP-galactose transporter, putative
	18.38 PF3D7_1224500 Chromatin assembly protein (ASF1), putative
	18.38 PF3D7_1228300 NIMA-related protein kinase (Pfnek-1)
	18.38 PF3D7_0624500 anaphase-promoting complex subunit, putative
	18.38 PF3D7_0317200 protein kinase, putative
	18.38 PF3D7_0919400 protein disulfide isomerase, putative
	18.38 PF3D7_0319000 P-type ATPase, putative
	18.38 PF3D7_1339700 hypothetical protein
	18.38 PF3D7_1401800 choline kinase, putative
	18.38 PF3D7_0408500 flap exonuclease, putative
	18.38 PF3D7_0925600 hypothetical protein, conserved
	18.38 PF3D7_1331300 signal peptidase, putative
	18.38 PF3D7_0811000 cullin protein, putative
	18.38 PF3D7_1318400 chromosome segregation protein, putative
PF3D7_1466100	33.02 PF3D7_1241900 hypothetical protein
Protein serine/threonine phosphatase	26.94 PF3D7_1116600 oligosacharyl transferase STT3 subunit, putative
	25.98 PF3D7_1434300 hypothetical protein, conserved
	20.21 PF3D7_0707700 hypothetical protein
	19.16 PF3D7_1211700 DNA replication licensing factor mcm5, putative
	19.16 PF3D7_0705400 DNA replication licensing factor mcm7 homologue, putative
	19.16 PF3D7_1355100 replication licensing factor, putative
	18.38 PF3D7_1339700 hypothetical protein
	18.38 PF3D7_0811000 cullin protein, putative
	18.38 PF3D7_1224500 Chromatin assembly protein (ASF1), putative
	18.38 PF3D7_1420900 mannose-1-phosphate guanyltransferase, putative
	18.38 PF3D7_0925600 hypothetical protein, conserved
	18.38 PF3D7_0624500 anaphase-promoting complex subunit, putative
	18.38 PF3D7_0919400 protein disulfide isomerase, putative
	18.38 PF3D7_0317200 protein kinase, putative
	18.38 PF3D7_1113300 UDP-galactose transporter, putative
	18.38 PF3D7_0319000 P-type ATPase, putative
PF3D7_0927700	33.02 PF3D7_1241900 hypothetical protein
Serine/Threonine protein phosphatase, putative	29.70 PF3D7_0707700 hypothetical protein
	28.46 PF3D7_1434300 hypothetical protein, conserved
	26.94 PF3D7_1203000 origin recognition complex 1 protein
	19.16 PF3D7_1116600 oligosacharyl transferase STT3 subunit, putative
	19.16 PF3D7_0624500 anaphase-promoting complex subunit, putative
	19.16 PF3D7_0527000 minichromosome maintenance protein 3, putative
	19.16 PF3D7_1355100 replication licensing factor, putative
	19.16 PF3D7_0705400 DNA replication licensing factor mcm7 homologue, putative
	19.16 PF3D7_0509100 chromosome condensation protein, putative
	19.16 PF3D7_1211700 DNA replication licensing factor mcm5, putative
	18.38 PF3D7_0408500 flap exonuclease, putative
	18.38 PF3D7_1113300 UDP-galactose transporter, putative
	18.38 PF3D7_1318400 chromosome segregation protein, putative
	18.38 PF3D7_0316300 inorganic pyrophosphatase, putative
	18.38 PF3D7_0919400 protein disulfide isomerase, putative
	18.38 PF3D7_0605300 ST kinase, putative
	18.38 PF3D7_1224500 Chromatin assembly protein (ASF1), putative
	18.38 PF3D7_1347100 DNA topoisomerase III, putative
	18.38 PF3D7_0317200 protein kinase, putative
	18.38 PF3D7_0202900 hypothetical protein	zinc finger protein, putative
	18.38 PF3D7_1034200 ribosomal protein L27, putative
	18.38 PF3D7_0811000 cullin protein, putative
	18.38 PF3D7_0107000 centrin, putative
	18.38 PF3D7_1401800 choline kinase, putative
	18.38 PF3D7_1124600 ethanolamine kinase, putative
	18.38 PF3D7_0319000 P-type ATPase, putative
	18.38 PF3D7_1331300 signal peptidase, putative
	18.38 PF3D7_1339700 hypothetical protein	conserved Plasmodium protein, unknown function
	18.38 PF3D7_0615500 cdc2-like protein kinase, putative
	18.38 PF3D7_0925600 hypothetical protein, conserved	zinc binding protein (Yippee), putative
	18.38 PF3D7_1228300 NIMA-related protein kinase (Pfnek-1)
PF3D7_0715000	38.78 PF3D7_1423000 hypothetical protein, conserved	GTPase, putative
4-nitrophenylphosphatase (PNPase)	19.16 PF3D7_0208200 RNA-binding protein, putative
	19.16 PF3D7_0109800 phenylalanyl-tRNA synthetase beta chain, putative
	19.16 PF3D7_0410400 hypothetical protein, conserved	exosome complex component RRP4, putative (RRP4)
	19.16 PF3D7_1137100 ribosomal protein S9, putative
	19.16 PF3D7_0503800 60S ribosomal subunit protein L31, putative
	19.16 PF3D7_1021500 RNA helicase, putative
	19.16 PF3D7_1342000 40S ribosomal subunit protein S6, putative
	19.16 PF3D7_0923000 DNA-directed RNA polymerase II, putative
	19.16 PF3D7_1364500 exosome complex exonuclease, putative
	19.16 PF3D7_0908600 ribosomal RNA methyltransferase, putative
	18.38 PF3D7_0506200 transcription initiation factor TFiid, TATA-binding protein
	18.38 PF3D7_0521700 DEAD-box subfamily ATP-dependant helicase, putative
	18.38 PF3D7_1432500 hypothetical protein, conserved
	18.38 PF3D7_0708300 O-sialoglycoprotein endopeptidase, putative
	18.38 PF3D7_1227900 RNA pseudouridylate synthase, putative
	18.38 PF3D7_0723500 dynactin 4, putative
	18.38 PF3D7_1349400 cytidine and deoxycytidylate deaminase family, putative
	18.38 PF3D7_1030700 hypothetical protein, conserved	RNA methyltransferase, putative
	16.18 PF3D7_1030600 hypothetical protein, conserved
PF3D7_0925400	34.41 PF3D7_1434300 hypothetical protein, conserved
Protein phosphatase-beta	33.02 PF3D7_0707700 hypothetical protein
	33.02 PF3D7_1241900 hypothetical protein
PF3D7_0309000	18.38 PF3D7_1212700 eukaryotic translation initiation factor 3 subunit 10, putative
Dual specificity phosphatase (YVH1)	18.38 PF3D7_1238300 cell cycle control protein, putative
	18.38 PF3D7_1109900 60S Ribosomal protein L36, putative
	18.38 PF3D7_1438000 hypothetical protein	eukaryotic translation initiation factor eIF2A, putative
	18.38 PF3D7_0524000 karyopherin beta
	18.38 PF3D7_1033500 hypothetical protein	WD-repeat protein, putative
	18.38 PF3D7_0422700 eukaryotic initiation factor
	18.38 PF3D7_0303300 DNA-directed RNA polymerase subunit I, putative
	18.38 PF3D7_0822300 small nuclear ribonucleoprotein polypeptide g, 65009- 64161, putative
	18.38 PF3D7_1033600 Myb2 protein
	18.38 PF3D7_1472000 hypothetical protein, conserved	pre-mRNA-splicing factor ISY1 homolog, putative
	18.38 PF3D7_1119300 U2 snRNP auxiliary factor, small subunit, putative
	18.38 PF3D7_1428300 proliferation-associated protein 2g4, putative
